# Supplementary material for: Avoidance of copper by fathead minnows (Pimephales promelas) requires an intact olfactory system
Source: PeerJ. 2022 Sep 26;10:e13988. doi: 10.7717/peerj.13988 (PMC9521343; doi:10.7717/peerj.13988)
Supplement: Supplemental Information 1 — Included in this dataset is the time each fish spent in the stimulus arm (s), blank arm (s), and the preference for the stimulus arm calculated as described in the materials and methods. All three groups are included, anosmic, mock-anosmic, and control (taken from holding tank), with n = 14 for each group. [file peerj-10-13988-s001.xlsx]

## Sheet: Sheet1
Anosmic	n = 14			Mock anosmic	n = 14			Control (tank fish)	n=14
stimulus	blank	preference		stimulus	blank			stimulus	blank
190	40	0.652174		80	160	-0.333333		110	100	0.047619
160	60	0.454545		40	150	-0.578947		20	220	-0.833333
220	40	0.692308		0	300	-1		80	80	0
120	130	-0.04		60	180	-0.5		50	220	-0.62963
40	170	-0.619048		80	160	-0.333333		90	140	-0.217391
120	80	0.2		70	150	-0.363636		80	140	-0.272727
160	50	0.52381		60	230	-0.586207		20	250	-0.851852
80	140	-0.272727		100	140	-0.166667		50	190	-0.583333
180	70	0.44		70	170	-0.416667		160	110	0.185185
90	120	-0.142857		10	210	-0.909091		70	100	-0.176471
150	100	0.2		80	140	-0.272727		80	160	-0.333333
110	60	0.294118		70	120	-0.263158		110	130	-0.0833333
130	80	0.238095		110	90	0.1		60	220	-0.571429
40	180	-0.636364		20	240	-0.846154		70	90	-0.125
Preliminary data		n=9
stimulus	blank
70	140	-0.333333
0	250	-1
30	220	-0.76
170	30	0.7
20	160	-0.777778
0	200	-1
30	210	-0.75
140	90	0.217391
20	180	-0.8
